# Supplementary material for: Diversity and distribution of polyphagan water beetles (Coleoptera) in the Lake St Lucia system, South Africa
Source: Zookeys. 2017 Feb 14;(656):51–84. doi: 10.3897/zookeys.656.11622 (PMC5345362; doi:10.3897/zookeys.656.11622)
Supplement: XML Treatment for Hydrochus sp. 3 [file zookeys.656.11622-treatment3.xml]

<!DOCTYPE tp:taxon-treatment
  PUBLIC "-//TaxonX//DTD Taxonomic Treatment Publishing DTD v0 20100105//EN" "tax-treatment-NSO.dtd">
<tp:taxon-treatment xmlns:tp="http://www.plazi.org/taxpub"><tp:treatment-meta><kwd-group><label>Taxon classification</label><kwd><named-content content-type="kingdom">Animalia</named-content></kwd><kwd><named-content content-type="order">Coleoptera</named-content></kwd><kwd><named-content content-type="family">Hydrochidae</named-content></kwd></kwd-group><mixed-citation publication-type="journal"><person-group><name><surname>Bird</surname><given-names>Matthew S.</given-names></name><name><surname>Bilton</surname><given-names>David T.</given-names></name><name><surname>Perissinotto</surname><given-names>Renzo</given-names></name></person-group><article-title>Diversity and distribution of polyphagan water beetles (<tp:taxon-name><tp:taxon-name-part taxon-name-part-type="order">Coleoptera</tp:taxon-name-part></tp:taxon-name>) in the Lake St Lucia system, South Africa</article-title><source>Zookeys</source><day>14</day><month>2</month><year>2017</year><volume>2017</volume><issue>656</issue><fpage>51</fpage><lpage>84</lpage><pub-id pub-id-type="doi">10.3897/zookeys.656.11622</pub-id></mixed-citation></tp:treatment-meta><tp:nomenclature><tp:taxon-name>
                <tp:taxon-name-part taxon-name-part-type="genus">Hydrochus</tp:taxon-name-part>
                <tp:taxon-name-part taxon-name-part-type="uncertainty-rank">sp. 3</tp:taxon-name-part>
              </tp:taxon-name></tp:nomenclature><tp:treatment-sec sec-type="remarks" id="SECID0EAGAK"><title>Remarks.</title><p>The Afrotropical species of this genus are in need of revision.</p></tp:treatment-sec><tp:treatment-sec sec-type="distribution" id="SECID0EFGAK"><title>Distribution.</title><p>Range unknown. Afrotropical.</p></tp:treatment-sec><tp:treatment-sec sec-type="St Lucia records" id="SECID0EKGAK"><title>St Lucia records.</title><p>Recorded at Western Shores in January/February 2015. Previously recorded in fresh water wetlands on the Eastern Shores of Lake St Lucia by <xref ref-type="bibr" rid="B36">Vrdoljak (2004)</xref> in 2002/2003.</p><fig id="F7" position="float" orientation="portrait"><label>Figure 7.</label><caption><p>
          <italic><tp:taxon-name><tp:taxon-name-part taxon-name-part-type="genus">Hydrochus</tp:taxon-name-part></tp:taxon-name></italic> sp. 3</p><p>2.4 mm, iSimangaliso Wetland Park, Western Shores (site 18), February 2015</p><p>DT Bilton, MS Bird &amp; R Perissinotto leg.</p></caption><graphic xmlns:xlink="http://www.w3.org/1999/xlink" xlink:href="zookeys-656-051-g007.jpg" position="float" orientation="portrait" xlink:type="simple" id="oo_122569.jpg"/></fig></tp:treatment-sec><ref-list><ref id="B36"><mixed-citation xmlns:xlink="http://www.w3.org/1999/xlink" xlink:type="simple">
          <person-group><name name-style="western"><surname>Vrdoljak</surname><given-names>SM</given-names></name></person-group> (<year>2004</year>) <source>Spatial and temporal dynamics of freshwater wetlands on the eastern shores of Lake St Lucia, as reflected by their macrofaunal composition and distribution</source>. <publisher-loc>Pitermaritzburg</publisher-loc>: <comment>Unpublished M.Sc Thesis</comment>, <publisher-name>Zoology Department, University of Kwazulu-Natal</publisher-name>.</mixed-citation></ref></ref-list></tp:taxon-treatment>
