# Supplementary material for: Diversity and distribution of polyphagan water beetles (Coleoptera) in the Lake St Lucia system, South Africa
Source: Zookeys. 2017 Feb 14;(656):51–84. doi: 10.3897/zookeys.656.11622 (PMC5345362; doi:10.3897/zookeys.656.11622)
Supplement: XML Treatment for Berosus cuspidatus [file zookeys.656.11622-treatment10.xml]

<!DOCTYPE tp:taxon-treatment
  PUBLIC "-//TaxonX//DTD Taxonomic Treatment Publishing DTD v0 20100105//EN" "tax-treatment-NSO.dtd">
<tp:taxon-treatment xmlns:tp="http://www.plazi.org/taxpub"><tp:treatment-meta><kwd-group><label>Taxon classification</label><kwd><named-content content-type="kingdom">Animalia</named-content></kwd><kwd><named-content content-type="order">Coleoptera</named-content></kwd><kwd><named-content content-type="family">Hydrophilidae</named-content></kwd></kwd-group><mixed-citation publication-type="journal"><person-group><name><surname>Bird</surname><given-names>Matthew S.</given-names></name><name><surname>Bilton</surname><given-names>David T.</given-names></name><name><surname>Perissinotto</surname><given-names>Renzo</given-names></name></person-group><article-title>Diversity and distribution of polyphagan water beetles (<tp:taxon-name><tp:taxon-name-part taxon-name-part-type="order">Coleoptera</tp:taxon-name-part></tp:taxon-name>) in the Lake St Lucia system, South Africa</article-title><source>Zookeys</source><day>14</day><month>2</month><year>2017</year><volume>2017</volume><issue>656</issue><fpage>51</fpage><lpage>84</lpage><pub-id pub-id-type="doi">10.3897/zookeys.656.11622</pub-id></mixed-citation></tp:treatment-meta><tp:nomenclature><tp:taxon-name>
                <tp:taxon-name-part taxon-name-part-type="genus">Berosus</tp:taxon-name-part>
                <tp:taxon-name-part taxon-name-part-type="species">cuspidatus</tp:taxon-name-part>
              </tp:taxon-name><tp:taxon-authority>Erichson, 1843</tp:taxon-authority></tp:nomenclature><tp:treatment-sec sec-type="Synonyms" id="SECID0EE3AK"><title>Synonyms.</title><p>
                <italic><tp:taxon-name><tp:taxon-name-part taxon-name-part-type="genus">Berosus</tp:taxon-name-part> <tp:taxon-name-part taxon-name-part-type="species">bispinosus</tp:taxon-name-part></tp:taxon-name></italic> Boheman, 1851, <italic><tp:taxon-name><tp:taxon-name-part taxon-name-part-type="genus">Berosus</tp:taxon-name-part> <tp:taxon-name-part taxon-name-part-type="species">acutispina</tp:taxon-name-part></tp:taxon-name></italic> Fairmaire, 1869, <tp:taxon-name><tp:taxon-name-part taxon-name-part-type="genus">Berosus</tp:taxon-name-part> <tp:taxon-name-part taxon-name-part-type="species">cuspidatus</tp:taxon-name-part> <tp:taxon-name-part taxon-name-part-type="infraspecific-rank">ssp.</tp:taxon-name-part> <tp:taxon-name-part taxon-name-part-type="subspecies">acutispina</tp:taxon-name-part></tp:taxon-name> Fairmaire, 1869, <italic><tp:taxon-name><tp:taxon-name-part taxon-name-part-type="genus">Berosus</tp:taxon-name-part> <tp:taxon-name-part taxon-name-part-type="species">gracilispina</tp:taxon-name-part></tp:taxon-name></italic> Régimbart, 1906.</p></tp:treatment-sec><tp:treatment-sec sec-type="remarks" id="SECID0E34AK"><title>Remarks.</title><p>Ponds and lagoons, particularly with exposed substrate and some mineralisation/salinity.</p></tp:treatment-sec><tp:treatment-sec sec-type="distribution" id="SECID0EB5AK"><title>Distribution.</title><p>Widespread to Western, Central and Eastern Africa and Madagascar and the Seychelles; reaching the Palaearctic in Egypt.</p></tp:treatment-sec><tp:treatment-sec sec-type="St Lucia records" id="SECID0EG5AK"><title>St Lucia records.</title><p>Recorded at Western Shores, Eastern Shores and False Bay in January/February 2015. Previously recorded at False Bay by <xref ref-type="bibr" rid="B15">Day et al. (1954)</xref> and <xref ref-type="bibr" rid="B23">Millard and Broekhuysen (1970)</xref> in 1948.</p><fig id="F14" position="float" orientation="portrait"><label>Figure 14.</label><caption><p>
          <italic><tp:taxon-name><tp:taxon-name-part taxon-name-part-type="genus">Berosus</tp:taxon-name-part> <tp:taxon-name-part taxon-name-part-type="species">cuspidatus</tp:taxon-name-part></tp:taxon-name></italic> Erichson, 1843</p><p>5.2 mm, iSimangaliso Wetland Park, False Bay (site 29), February 2015</p><p>DT Bilton, MS Bird &amp; R Perissinotto leg.</p></caption><graphic xmlns:xlink="http://www.w3.org/1999/xlink" xlink:href="zookeys-656-051-g014.jpg" position="float" orientation="portrait" xlink:type="simple" id="oo_122577.jpg"/></fig></tp:treatment-sec><ref-list><ref id="B15"><mixed-citation xmlns:xlink="http://www.w3.org/1999/xlink" xlink:type="simple">
          <person-group><name name-style="western"><surname>Day</surname><given-names>JH</given-names></name><name name-style="western"><surname>Millard</surname><given-names>NAH</given-names></name><name name-style="western"><surname>Broekhuysen</surname><given-names>GJ</given-names></name></person-group> (<year>1954</year>) <article-title>The Ecology of South African Estuaries: Part IV: The St. Lucia System.</article-title> <source>Transactions of the Royal Society of South Africa</source> <volume>34</volume>: <fpage>129</fpage>–<lpage>156</lpage>. <ext-link xlink:type="simple" ext-link-type="doi" xlink:href="10.1080/00359195409518982">https://doi.org/10.1080/00359195409518982</ext-link></mixed-citation></ref><ref id="B23"><mixed-citation xmlns:xlink="http://www.w3.org/1999/xlink" xlink:type="simple">
          <person-group><name name-style="western"><surname>Millard</surname><given-names>NAH</given-names></name><name name-style="western"><surname>Broekhuysen</surname><given-names>GJ</given-names></name></person-group> (<year>1970</year>) <article-title>The ecology of South African estuaries. Part X. St Lucia: a second report.</article-title> <source>Zoologica Africana</source> <volume>5</volume>: <fpage>277</fpage>–<lpage>307</lpage>. <ext-link xlink:type="simple" ext-link-type="doi" xlink:href="10.1080/00445096.1970.11447398">https://doi.org/10.1080/00445096.1970.11447398</ext-link></mixed-citation></ref></ref-list></tp:taxon-treatment>
